# Supplementary material for: Natural and Regenerated Cellulosic Microfibers Dominate Anthropogenic Particles Ingested by Commercial Fish Species from the Adriatic Sea
Source: Foods. 2025 Apr 1;14(7):1237. doi: 10.3390/foods14071237 (PMC11988341; doi:10.3390/foods14071237)
Supplement: Supplementary file 1 [file foods-14-01237-s001.zip]

Archive with 1 entries (1 files):
- foods-3538952-supplementary.pdf
